# Supplementary material for: Global land system maps at 1 km resolution for 1.5 °C climate
Source: Sci Data. 2025 Apr 22;12:672. doi: 10.1038/s41597-025-04991-0 (PMC12015323; doi:10.1038/s41597-025-04991-0)
Supplement: Supplementary file 2 — Supplementary table [file 41597_2025_4991_MOESM2_ESM.xlsx]

## Sheet: Sheet1
Proportions of each land system type changed to other land system types
Land system type	Proportions
	1.5 °C climate scenario	Baseline scenario
Low density cropland	0.21	0.16
Medium density cropland	0.26	0.12
High density cropland	0.11	0.03
Low density forest	0.06	0.06
Medium density forest	0.03	0.04
High density forest	0.01	0.01
Low density grassland	0.1	0.1
Medium density grassland	0.04	0.06
High density grassland	0.01	0.01
Low density shrubland	0.11	0.09
Medium density shrubland	0.03	0.03
High density shrubland	0.03	0.04
Low density wetland	0.17	0.18
Medium density wetland	0.14	0.16
High density wetland	0.05	0.06
Low density water bodies	0.15	0.21
Medium density water bodies	0.11	0.16
High density water bodies	0.03	0.04
Low density tundra	0.12	0.1
Medium density tundra	0.03	0.02
High density tundra	0.01	0.01
Low density artificial surfaces	0	0
Medium density artificial surfaces	0	0
High density artificial surfaces	0	0
Low density bareland	0.14	0.14
Medium density bareland	0.09	0.08
High density bareland	0.01	0.01
Low density permanent snow and ice	0.28	0.29
Medium density permanent snow and ice	0.21	0.12
High density permanent snow and ice	0.01	0
